# Supplementary material for: Assessment of gene–disease associations and recommendations for genetic testing for somatic variants in vascular anomalies by VASCERN-VASCA
Source: Orphanet J Rare Dis. 2024 May 22;19:213. doi: 10.1186/s13023-024-03196-9 (PMC11110196; doi:10.1186/s13023-024-03196-9)
Supplement: Supplementary file 2 — Supplementary Material 2. [file 13023_2024_3196_MOESM2_ESM.xlsx]

## Sheet: Additional file 1
Additional file 1: Curations of each gene–disease association

## Sheet: AGGF1_KTS
Gene-Disease Validity Curation for Mosaic Variants
Gene:	AGGF1
Phenotype (ISSVA):	Klippel-Trenaunay syndrome (KTS)
also applies for ISSVA phenotypes:
1. Genetic evidence
1.1. Case-level data
1.1.1. Variant evidence
Reference	Variant		Reported as	Mosaic Variant	Upgrade		Score given
PMID, case ID; internal data	cDNA	Protein		Basic Score: 0,5	Pathogenicity: 0-1.5	Clustering: 0-1
For internal data, refer to internal case-level data form			(specify phenotype designation according to reference, if applicable)		Prediction weak: + 0; prediction strong: + 0.5; functional effect: + 0.5-1; known LPATH: +1; Known PATH: +1.5	Second observation with same or other variant at same codon: + 1; neighbouring codons (+/-2): + 0.5
				0			0	No somatic variants reported
				0			0
				0			0
				0			0
				0			0
				0			0
				0			0
				0			0
				0			0
				0			0
				0			0
				0			0
	Total score (maximum score for genetic case level evidence: 12)						0
2. Experimental evidence		Select, if curation of experimental evidence was not or only partially done
Score only experimental evidence that applies for the given type of vascular anomaly (experimental evidence often applies for many/all types of vascular anomalies, unless the respective experiment is specific for one type of vascular anomaly)
Category	Evidence Type			Default Score (Range)	Description	Reference (PMID)	Score given
2.1. Function	Biochemical Function			0.5 (0-2)	In endothelial cell culture, angiogenesis accompanies secretion of VG5Q protein	14961121	0.5
					AGGF1 blocks neointimal formation after vascular injury	35202649	0.5
	Protein Interaction			0,5 (0-2)
	Expression			0,5 (0-2)	VG5Q expression was clearly detected in cells relevant to KTS, including endothelial cells, vascular smooth muscle cells	14961121	0.5
					AGGF1 is expresssed in endothelial cells from venous, arteriovenous or capillary malformations and congenital hemangioma	27222614	0.5
2.2. Functional Alteration	Patient Cells			1 (0-2)
	Non-Patient Cells			0,5 (0-1)	VG5Q functions as an angiogenic factor in a chick chorioallantoic membrane	14961121	0.5
2.3. Models	Non-Human Model Organism			2 (0-4)	Mutant E133K VG5Q protein acted as a more potent angiogenic factor than WT in chick chorioallantoic membrane	14961121	0.5
					Aggf1+/- KO mice showed defective angiogenesis in yolk sacs and embryos, and survived adult heterozygous mice exhibited frequent haemorrhages and increased vascular permeability	27522498	0.5
	Cell culture model			1 (0-2)
2.4. Rescue	Rescue in human			2 (0-4)
	Rescue in non-human model organism			2 (0-4)
	Rescue in cell culture model			1 (0-2)
	Rescue in patient cells			1 (0-2)
Total score 2.1. (maximum score for category: 2)							2
Total score 2.2. (maximum score for category: 2)							0.5
Total score 2.3. & 2.4. (maximum combined score for categories: 4)							1
3. Clinical validity summary matrix							Summary
	Genetic evidence (0-12)						0
	Experimental evidence (0-6)						3.5
	Total points (sum of genetic & experimental evidence)						3.5
	Replication over time: >2 publ. w/ convincing evidence over time (>3 yrs) (Y/N)
			Indicate PMID (replication 1)
			Indicate PMID (replication 2)
			Indicate PMID (replication 3)
	Calculated classification						NO EVIDENCE
	Valid contradictory evidence (Y/N))
		if Y, list PMIDs for contradictory evidence
		if Y, describe contradictory evidence (if applicable)
	Curator classification						NO EVIDENCE
	Final classification (to be entered manually after panel discussion)						NO EVIDENCE
Commentary:
Date of curation : 12/05/2022
Select, if curation of experimental evidence was not or only partially done
No scorable experimental evidence exists at the time of curation
Experimental evidence exists but was not curated because of sufficient scores for genetic evidence
Experimental evidence was only partially curated because of sufficient scores for genetic evidence

## Sheet: AKT1_Proteus
Gene-Disease Validity Curation for Mosaic Variants
Gene:	AKT1
Phenotype (ISSVA):	Proteus syndrome
also applies for ISSVA phenotypes:
1. Genetic Evidence
1.1. Case-Level Data
1.1.1. Variant Evidence
Reference	Variant		Reported as	Mosaic Variant	Upgrade		Score given
PMID, case ID; internal data	cDNA	protein		Basic Score: 0,5	Pathogenicity: 0-1.5	Clustering: 0-1
For internal data refer to internal case-level data form			(specify phenotype designation according to reference, if applicable)		Prediction weak: + 0; Prediction strong: + 0,5; Functional effect: + 0,5-1; Known LPATH: +1; Known PATH: +1,5	Second observation with same or other variant at same codon: + 1; Neighbouring codons (+/-2): + 0,5
21793738_P23	c.49G>A	p.Glu17Lys	Proteus	0.5	1.5		2
21793738_P29	c.49G>A	p.Glu17Lys	Proteus	0.5	1.5	1	3
21793738_P38	c.49G>A	p.Glu17Lys	Proteus	0.5	1.5	1	3
21793738_P43	c.49G>A	p.Glu17Lys	Proteus	0.5	1.5	1	3
21793738_P53	c.49G>A	p.Glu17Lys	Proteus	0.5	1.5	1	3
21793738_P54	c.49G>A	p.Glu17Lys	Proteus	0.5	1.5	1	3
				0			0
				0			0
				0			0
				0			0
				0			0
				0			0
	Total score (maximum score for genetic case level evidence: 12)						17
2. Experimental evidence		Experimental evidence was only partially curated because of sufficient scores for genetic evidence
Score only experimental evidence that applies for the given type of vascular anomaly (experimental evidence often applies for many/all types of vascular anomalies, unless the respective experiment is specific for one type of vascular anomaly)
Category	Evidence Type			Default Score (Range)	Description	Reference (PMID)	Score given
2.1. Function	Biochemical Function			0,5 (0-2)	AKT1 is involved in the PI3K-AKT-mTOR pathway known to be involved in oncogenesis and vascular malformations		1	AKT1 has a central role in this pathway and the E17K variant is known to activate the pathway
	Protein Interaction			0,5 (0-2)	AKT1 directly interacts with PI3K		1	Well-established interaction and consistent mechanism of hyperactivation
	Expression			0,5 (0-2)
2.2. Functional Alteration	Patient Cells			1 (0-2)
	Non-Patient Cells			0,5 (0-1)
2.3. Models	Non-Human Model Organism			2 (0-4)	A mouse model of AKT1 E17K mosaicism replicates anomalies of Proteus syndrome (incl. venous malformations)	31194862	2
					Ubiquitous expression of Akt1 E17K in a conditional mouse model suppresses remodeling and inhibits the formation of a normal skin vasculature	33030203	2
	Cell Culture Model			1 (0-2)
2.4. Rescue	Rescue in Human			2 (0-4)	Miransertib (AKT inhibitor) leads to decrease in a cerebriform connective tissue nevus and a reduction in pain in children with Proteus syndrome	30803705	2
	Rescue in Non-Human Model Organism			2 (0-4)
	Rescue in Cell Culture Model			1 (0-2)
	Rescue in Patient Cells			1 (0-2)	ARQ 092 suppresses AKT signaling in cells and tissues from patients with Proteus syndrome	26657992	1
Total Score 2.1. (Maximum Score for Category: 2)							2
Total Score 2.2. (Maximum Score for Category: 2)							0
Total Score 2.3. & 2.4. (Maximum Combined Score for Categories: 4)							4
3. Clinical Validity Summary Matrix							Summary
	Genetic Evidence (0-12)						12
	Experimental Evidence (0-6)						6
	Total Points (Sum of Genetic & Experimental Evidence						18
	Replication over time: >2 pubs w/ convincing evidence over time (>3 yrs.) (Y/N)						Y
			Indicate PMID (replication 1)				23436452
			Indicate PMID (replication 2)				24387135, 24850616	case reports
			Indicate PMID (replication 3)				25782637, 26872686	case reports
	Calculated Classification						DEFINITIVE
	Valid Contradictory Evidence (Y/N))						N
		if Y, list PMIDs for contradictory evidence
		if Y, describe contradictory evidence (if applicable)
	Curator Classification						DEFINITIVE
	Final Classification (to be entered manually after panel discussion)						DEFINITIVE
Commentary:	The curation is regarding the association of AKT1 and Proteus syndrome. Vascular malformations (particularly venous malformations, VM) are part of the Proteus syndrome phenotype spectrum, thus suggesting that somatic AKT1 mutations do also cause VM. However, reports on somatic AKT1 mutations in isolated VM without any other signs of VM are lacking. Ten Broeck (PMID: 30677207) reported one case of…
Date of curation : 29/06/2022
Select, if curation of experimental evidence was not or only partially done
No scorable experimental evidence exists at the time of curation
Experimental evidence exists but was not curated because of sufficient scores for genetic evidence
Experimental evidence was only partially curated because of sufficient scores for genetic evidence

## Sheet: AKT3_CMTC
Gene-Disease Validity Curation for Mosaic Variants
Gene:	AKT3
Phenotype (ISSVA):	CMTC variant (w/o (hemi)megalencephaly) or CM (with LM?) with hypotrophy
also applies for ISSVA phenotypes:
1. Genetic Evidence
1.1. Case-Level Data
1.1.1. Variant Evidence
Reference	Variant		Reported as	Mosaic Variant	Upgrade		Score given
PMID, case ID; internal data	cDNA	protein		Basic Score: 0,5	Pathogenicity: 0-1.5	Clustering: 0-1
For internal data refer to internal case-level data form			(specify phenotype designation according to reference, if applicable)		Prediction weak: + 0; Prediction strong: + 0,5; Functional effect: + 0,5-1; Known LPATH: +1; Known PATH: +1,5	Second observation with same or other variant at same codon: + 1; Neighbouring codons (+/-2): + 0,5
34237354		p.E17K	CMTC variant	0.5	1.5		2
34237354		p.E17K	CMTC variant megalencephaly	0.5	1.5	1	3
34237354		p.E17K	CMTC variant-HMEG	0.5	1.5	1	3
25722288		p.E17K	CMTC-HMEG	0.5	1.5	1	3
28969385		p.E17K		0.5	1.5	1	3
				0			0
				0			0
				0			0
				0			0
				0			0
				0			0
				0			0
	Total score (maximum score for genetic case level evidence: 12)						14
2. Experimental evidence		Experimental evidence exists but was not curated because of sufficient scores for genetic evidence
Score only experimental evidence that applies for the given type of vascular anomaly (experimental evidence often applies for many/all types of vascular anomalies, unless the respective experiment is specific for one type of vascular anomaly)
Category	Evidence Type			Default Score (Range)	Description	Reference (PMID)	Score given
2.1. Function	Biochemical Function			0,5 (0-2)	The protein encoded by this gene is a member of the AKT, also called PKB, serine/threonine protein kinase family. AKT plays a key role in regulating cell survival, insulin signaling, angiogenesis and tumor formation. Akt is a downstream mediator of the PI 3-K pathway, which results in the recruitment of Akt to the plasma membrane.		0.5
					VEGF stimulates mitochondrial biogenesis via the regulation of AKT3 in primary human endothelial cells	18524868	0.5
	Protein Interaction			0,5 (0-2)
	Expression			0,5 (0-2)
2.2. Functional Alteration	Patient Cells			1 (0-2)	HMEG brain specimen showed elevated pAKT (western blot and immunoflorescence) - patient with "CMTC" and HMEG	25722288	0.5	Lower score because the experiment was performed on a brain sample and not on the vascular malformation.
	Non-Patient Cells			0,5 (0-1)
2.3. Models	Non-Human Model Organism			2 (0-4)
	Cell Culture Model			1 (0-2)
2.4. Rescue	Rescue in Human			2 (0-4)
	Rescue in Non-Human Model Organism			2 (0-4)
	Rescue in Cell Culture Model			1 (0-2)
	Rescue in Patient Cells			1 (0-2)
Total Score 2.1. (Maximum Score for Category: 2)							1
Total Score 2.2. (Maximum Score for Category: 2)							0.5
Total Score 2.3. & 2.4. (Maximum Combined Score for Categories: 4)							0
3. Clinical Validity Summary Matrix							Summary
	Genetic Evidence (0-12)						12
	Experimental Evidence (0-6)						1.5
	Total Points (Sum of Genetic & Experimental Evidence						13.5
	Replication over time: >2 pubs w/ convincing evidence over time (>3 yrs.) (Y/N)						N
			Indicate PMID (replication 1)				28969385	this paper has been used for genetic evidence for 1 patient; there are additional 2 patients with the p.E17K mutation
			Indicate PMID (replication 2)				36695285	bolli
			Indicate PMID (replication 3)
	Calculated Classification						STRONG
	Valid Contradictory Evidence (Y/N))						N
		if Y, list PMIDs for contradictory evidence
		if Y, describe contradictory evidence (if applicable)
	Curator Classification						STRONG
	Final Classification (to be entered manually after panel discussion)						STRONG
Commentary:	the cutaneous vascular anomalies are reminiscent of cutis marmorata telangiectatic congenita in 5 patients, several capillary malformation in 1 patient, capillary-lymphatic malformation in 1 patient; it was suggested that the term used to describe this entity could be "AKT3-associated capillary malformation".
Date of curation : 12/05/2022
Select, if curation of experimental evidence was not or only partially done
No scorable experimental evidence exists at the time of curation
Experimental evidence exists but was not curated because of sufficient scores for genetic evidence
Experimental evidence was only partially curated because of sufficient scores for genetic evidence

## Sheet: ARAF_CCLA
Gene-Disease Validity Curation for Mosaic Variants
Gene:	ARAF
Phenotype (ISSVA):	CCLA (channel type lymphatic malformation?)
also applies for ISSVA phenotypes:
1. Genetic Evidence
1.1. Case-Level Data
1.1.1. Variant Evidence
Reference	Variant		Reported as	Mosaic Variant	Upgrade		Score given
PMID, case ID; internal data	cDNA	protein		Basic Score: 0,5	Pathogenicity: 0-1.5	Clustering: 0-1
For internal data refer to internal case-level data form			(specify phenotype designation according to reference, if applicable)		Prediction weak: + 0; Prediction strong: + 0,5; Functional effect: + 0,5-1; Known LPATH: +1; Known PATH: +1,5	Second observation with same or other variant at same codon: + 1; Neighbouring codons (+/-2): + 0,5
31263281_P1	c.640T>C	p.S214P	CCLA	0.5	1		1.5	Cave: Mutation reported as "a somatic heterozygous event" in blood DNA from a male patient
31263281_P2	c.640T>C	p.S214P	Lymphangio-matosis	0.5	1	1	2.5	Cave: Mutation apparently heterozygous in a female patient with the following comment: "The father was unavailable for sequencing; however, as her father had no reported respiratory symptoms it remains likely that the ARAF mutation arose as a de novo or somatic mutation in P2."
				0			0
				0			0
				0			0
				0			0
				0			0
				0			0
				0			0
				0			0
				0			0
				0			0
	Total score (maximum score for genetic case level evidence: 12)						4
2. Experimental evidence		Select, if curation of experimental evidence was not or only partially done
Score only experimental evidence that applies for the given type of vascular anomaly (experimental evidence often applies for many/all types of vascular anomalies, unless the respective experiment is specific for one type of vascular anomaly)
Category	Evidence Type			Default Score (Range)	Description	Reference (PMID)	Score given
2.1. Function	Biochemical Function			0,5 (0-2)	HEK293T cells transfected with ARAF-S214P showed increased ERK phosphorylation	31263281	0.5
	Protein Interaction			0,5 (0-2)
	Expression			0,5 (0-2)
2.2. Functional Alteration	Patient Cells			1 (0-2)
	Non-Patient Cells			0,5 (0-1)	HDLECs expressing ARAF-S214P manifest enhanced lymphangiogenic capacity	31263281	0.5
2.3. Models	Non-Human Model Organism			2 (0-4)	ARAF-S214P expression in zebrafish lymphatic endothelial cells induced dilated lymphatic vessels	31263281	2
	Cell Culture Model			1 (0-2)
2.4. Rescue	Rescue in Human			2 (0-4)	Trametinib treatment in one patient was associated with apparent improvement clinically and on imaging	31263281	0.5
	Rescue in Non-Human Model Organism			2 (0-4)	Cobimetinib treatment in zebrafish model induced significant rescue of duct morphology	31263281	2
	Rescue in Cell Culture Model			1 (0-2)	MEK inhibitor trametinib rescued the increased sprouting in HDLECs expressing ARAF-S214P	31263281	1	Cave: All available experimental evidence stems from one paper
	Rescue in Patient Cells			1 (0-2)
Total Score 2.1. (Maximum Score for Category: 2)							0.5
Total Score 2.2. (Maximum Score for Category: 2)							0.5
Total Score 2.3. & 2.4. (Maximum Combined Score for Categories: 4)							4
3. Clinical Validity Summary Matrix							Summary
	Genetic Evidence (0-12)						4
	Experimental Evidence (0-6)						5
	Total Points (Sum of Genetic & Experimental Evidence						9
	Replication over time: >2 pubs w/ convincing evidence over time (>3 yrs.) (Y/N)						N
			Indicate PMID (replication 1)
			Indicate PMID (replication 2)
			Indicate PMID (replication 3)
	Calculated Classification						MODERATE
	Valid Contradictory Evidence (Y/N))						N
		if Y, list PMIDs for contradictory evidence
		if Y, describe contradictory evidence (if applicable)
	Curator Classification						MODERATE
	Final Classification (to be entered manually after panel discussion)						LIMITED
Commentary:	There are significant caveats because of the uncertainty about the nature of the mutation in the reported patients (somatic or not, tissue or generalized mosaic?), and because almost all experimental data supporting a role of ARAF in vascular development stems from one single paper without replication. ARAF mutations in patients with vascular malformations have not been replicated in the literatu…
Date of curation : 14/04/2022
Select, if curation of experimental evidence was not or only partially done
No scorable experimental evidence exists at the time of curation
Experimental evidence exists but was not curated because of sufficient scores for genetic evidence
Experimental evidence was only partially curated because of sufficient scores for genetic evidence

## Sheet: BRAF_AVM
Gene-Disease Validity Curation for Mosaic Variants
Gene:	BRAF
Phenotype (ISSVA):	AVM
also applies for ISSVA phenotypes:			Vascular malformation with high-flow pattern, combined vascular malformations
1. Genetic Evidence
1.1. Case-Level Data
1.1.1. Variant Evidence
Reference	Variant		Reported as	Mosaic Variant	Upgrade		Score given
PMID, case ID; internal data	cDNA	protein		Basic Score: 0,5	Pathogenicity: 0-1.5	Clustering: 0-1
For internal data refer to internal case-level data form			(specify phenotype designation according to reference, if applicable)		Prediction weak: + 0; Prediction strong: + 0,5; Functional effect: + 0,5-1; Known LPATH: +1; Known PATH: +1,5	Second observation with same or other variant at same codon: + 1; Neighbouring codons (+/-2): + 0,5
29461977-P1	c.1799T>A	p.V600E	AVM	0.5	1.5		2
31891627-P15		p.V600E	AVMint	0.5	1.5	1	3
30544177-P16	c.1799T>A	p.V600E	Brain AVM	0.5	1.5	1	3
30544177-P21	c.1799T>A	p.V600E	Brain AVM	0.5	1.5	1	3
35238086-P2	c.1799T>A	p.V600E	AVMext	0.5	1.5	1	3
35238086-P22	c.1799T>A	p.V600E	AVMext	0.5	1.5	1	3
				0			0
				0			0
				0			0
				0			0
				0			0
				0			0
	Total score (maximum score for genetic case level evidence: 12)						17
2. Experimental evidence		Select, if curation of experimental evidence was not or only partially done
Score only experimental evidence that applies for the given type of vascular anomaly (experimental evidence often applies for many/all types of vascular anomalies, unless the respective experiment is specific for one type of vascular anomaly)
Category	Evidence Type			Default Score (Range)	Description	Reference (PMID)	Score given
2.1. Function	Biochemical Function			0,5 (0-2)	RAS-MAPK		0.5
	Protein Interaction			0,5 (0-2)	Interaction in RAS-MAPK pathway		1
	Expression			0,5 (0-2)
2.2. Functional Alteration	Patient Cells			1 (0-2)
	Non-Patient Cells			0,5 (0-1)
2.3. Models	Non-Human Model Organism			2 (0-4)
	Cell Culture Model			1 (0-2)	Overexpression of a BRAF mutant in HUVEC led to disruption and disordering of spontaneous vascular tube formation	29461977	1
2.4. Rescue	Rescue in Human			2 (0-4)
	Rescue in Non-Human Model Organism			2 (0-4)	Treatment of AVM-BRAF mutant zebrafish with the BRAF inhibitor vemurafinib restored blood flow in AVM	29461977	2
	Rescue in Cell Culture Model			1 (0-2)
	Rescue in Patient Cells			1 (0-2)
Total Score 2.1. (Maximum Score for Category: 2)							1.5
Total Score 2.2. (Maximum Score for Category: 2)							0
Total Score 2.3. & 2.4. (Maximum Combined Score for Categories: 4)							3
3. Clinical Validity Summary Matrix							Summary
	Genetic Evidence (0-12)						12
	Experimental Evidence (0-6)						4.5
	Total Points (Sum of Genetic & Experimental Evidence						16.5
	Replication over time: >2 pubs w/ convincing evidence over time (>3 yrs.) (Y/N)						N
			Indicate PMID (replication 1)
			Indicate PMID (replication 2)
			Indicate PMID (replication 3)
	Calculated Classification						STRONG
	Valid Contradictory Evidence (Y/N))						N
		if Y, list PMIDs for contradictory evidence
		if Y, describe contradictory evidence (if applicable)
	Curator Classification						STRONG
	Final Classification (to be entered manually after panel discussion)						STRONG
Commentary:	PMID 29316280 reported a case with a giant melanocytic nevus and a venous malfromation, which was not scored for AVM, but could be scored for vascular malformations in general. Case 16 from PMID 31891627 was not scored because of the lack of sufficient evidence for the pathogenicity of the observed BRAF variant p.Q636X. PMID 22317887 reported BRAF mutations in glomus tumors, which was not scored …
Date of curation : 16/11/2022
Select, if curation of experimental evidence was not or only partially done
No scorable experimental evidence exists at the time of curation
Experimental evidence exists but was not curated because of sufficient scores for genetic evidence
Experimental evidence was only partially curated because of sufficient scores for genetic evidence

## Sheet: BRAF_LM
Gene-Disease Validity Curation for Mosaic Variants
Gene:	BRAF
Phenotype (ISSVA):	Lymphatic malformation (LM)
also applies for ISSVA phenotypes:
1. Genetic Evidence
1.1. Case-Level Data
1.1.1. Variant Evidence
Reference	Variant		Reported as	Mosaic Variant	Upgrade		Score given
PMID, case ID; internal data	cDNA	protein		Basic Score: 0,5	Pathogenicity: 0-1.5	Clustering: 0-1
For internal data refer to internal case-level data form			(specify phenotype designation according to reference, if applicable)		Prediction weak: + 0; Prediction strong: + 0,5; Functional effect: + 0,5-1; Known LPATH: +1; Known PATH: +1,5	Second observation with same or other variant at same codon: + 1; Neighbouring codons (+/-2): + 0,5
35373151-LR17-322	c.1799T>A	p.V600E	macrocystic LM	0.5	1.5		2
35373151-LR19-346	c.1799T>A	p.V600E	macrocystic LM	0.5	1.5	1	3
35373151-LR19-443	c.1799T>A	p.V600E	macrocystic LM	0.5	1.5	1	3
				0			0
				0			0
				0			0
				0			0
				0			0
				0			0
				0			0
				0			0
				0			0
	Total score (maximum score for genetic case level evidence: 12)						8
2. Experimental evidence		Select, if curation of experimental evidence was not or only partially done
Score only experimental evidence that applies for the given type of vascular anomaly (experimental evidence often applies for many/all types of vascular anomalies, unless the respective experiment is specific for one type of vascular anomaly)
Category	Evidence Type			Default Score (Range)	Description	Reference (PMID)	Score given
2.1. Function	Biochemical Function			0,5 (0-2)	RAS-MAPK		0.5
	Protein Interaction			0,5 (0-2)	Interaction in RAS-MAPK pathway		1
	Expression			0,5 (0-2)	BRAF p.Val600Glu immunostaining was specifically present in cyst-lining endothelial cells from patient lesional tissue	35373151	1
2.2. Functional Alteration	Patient Cells			1 (0-2)
	Non-Patient Cells			0,5 (0-1)
2.3. Models	Non-Human Model Organism			2 (0-4)
	Cell Culture Model			1 (0-2)	Overexpression of a BRAF mutant in HUVEC led to disruption and disordering of spontaneous vascular tube formation	29461977	1
2.4. Rescue	Rescue in Human			2 (0-4)
	Rescue in Non-Human Model Organism			2 (0-4)
	Rescue in Cell Culture Model			1 (0-2)
	Rescue in Patient Cells			1 (0-2)
Total Score 2.1. (Maximum Score for Category: 2)							2
Total Score 2.2. (Maximum Score for Category: 2)							0
Total Score 2.3. & 2.4. (Maximum Combined Score for Categories: 4)							1
3. Clinical Validity Summary Matrix							Summary
	Genetic Evidence (0-12)						8
	Experimental Evidence (0-6)						3
	Total Points (Sum of Genetic & Experimental Evidence						11
	Replication over time: >2 pubs w/ convincing evidence over time (>3 yrs.) (Y/N)						N
			Indicate PMID (replication 1)
			Indicate PMID (replication 2)
			Indicate PMID (replication 3)
	Calculated Classification						MODERATE
	Valid Contradictory Evidence (Y/N))						N
		if Y, list PMIDs for contradictory evidence
		if Y, describe contradictory evidence (if applicable)
	Curator Classification						MODERATE
	Final Classification (to be entered manually after panel discussion)						MODERATE
Commentary:	Mixed tissue samples showed extremely low VAFs of the BRAF p.Val600Glu substitutions (0.3%–2%) indicating that most cells within the malformation do not possess the BRAF substitution. PMID 35373151 demonstrated in two patient-derived lesional tissues that BRAF mutant cells were primarily located within the lymphatic endothelial cells. Further case-level evidence could be augmented by internal cas…
Date of curation : 12/05/2022
Select, if curation of experimental evidence was not or only partially done
No scorable experimental evidence exists at the time of curation
Experimental evidence exists but was not curated because of sufficient scores for genetic evidence
Experimental evidence was only partially curated because of sufficient scores for genetic evidence

## Sheet: BRAF_PG
Gene-Disease Validity Curation for Mosaic Variants
Gene:	BRAF
Phenotype (ISSVA):	Pyogenic granuloma
also applies for ISSVA phenotypes:			Pyogenic granuloma arising on a port wine stain
1. Genetic Evidence
1.1. Case-Level Data
1.1.1. Variant Evidence
Reference	Variant		Reported as	Mosaic Variant	Upgrade		Score given
PMID, case ID; internal data	cDNA	protein		Basic Score: 0,5	Pathogenicity: 0-1.5	Clustering: 0-1
For internal data refer to internal case-level data form			(specify phenotype designation according to reference, if applicable)		Prediction weak: + 0; Prediction strong: + 0,5; Functional effect: + 0,5-1; Known LPATH: +1; Known PATH: +1,5	Second observation with same or other variant at same codon: + 1; Neighbouring codons (+/-2): + 0,5
26802240_P1	c.1799T>A	p.V600E	PG on a port wine stain	0.5	1.5		2
26802240_P2	c.1799T>A	p.V600E	PG on PWS	0.5	1.5	1	3
26802240_P3	c.1799T>A	p.V600E	PG on PWS	0.5	1.5	1	3
26802240_P4	c.1799T>A	p.V600E	PG on PWS	0.5	1.5	1	3
26802240_P5	c.1799T>A	p.V600E	PG on PWS	0.5	1.5	1	3
26802240_P6	c.1799T>A	p.V600E	PG on PWS	0.5	1.5	1	3
26802240_P11	c.1799T>A	p.V600E	sporadic PG	0.5	1.5	1	3
26802240_P13	c.1799T>A	p.V600E	sporadic PG	0.5	1.5	1	3
26802240_P17	c.1799T>A	p.V600E	sporadic PG	0.5	1.5	1	3
26802240_P20	c.1799T>A	p.V600E	sporadic PG	0.5	1.5	1	3
				0			0
				0			0
	Total score (maximum score for genetic case level evidence: 12)						29
2. Experimental evidence		Select, if curation of experimental evidence was not or only partially done
Score only experimental evidence that applies for the given type of vascular anomaly (experimental evidence often applies for many/all types of vascular anomalies, unless the respective experiment is specific for one type of vascular anomaly)
Category	Evidence Type			Default Score (Range)	Description	Reference (PMID)	Score given
2.1. Function	Biochemical Function			0,5 (0-2)	RAS-MAPK		0.5
	Protein Interaction			0,5 (0-2)	Interaction in RAS-MAPK pathway		1
	Expression			0,5 (0-2)
2.2. Functional Alteration	Patient Cells			1 (0-2)
	Non-Patient Cells			0,5 (0-1)
2.3. Models	Non-Human Model Organism			2 (0-4)
	Cell Culture Model			1 (0-2)	Overexpression of a BRAF mutant in HUVEC led to disruption and disordering of spontaneous vascular tube formation	29461977	1
2.4. Rescue	Rescue in Human			2 (0-4)
	Rescue in Non-Human Model Organism			2 (0-4)	Treatment of AVM-BRAF mutant zebrafish with the BRAF inhibitor vemurafinib restored blood flow in AVM	29461977	2
	Rescue in Cell Culture Model			1 (0-2)
	Rescue in Patient Cells			1 (0-2)
Total Score 2.1. (Maximum Score for Category: 2)							1.5
Total Score 2.2. (Maximum Score for Category: 2)							0
Total Score 2.3. & 2.4. (Maximum Combined Score for Categories: 4)							3
3. Clinical Validity Summary Matrix							Summary
	Genetic Evidence (0-12)						12
	Experimental Evidence (0-6)						4.5
	Total Points (Sum of Genetic & Experimental Evidence						16.5
	Replication over time: >2 pubs w/ convincing evidence over time (>3 yrs.) (Y/N)						N
			Indicate PMID (replication 1)				29406329	periocular PG, multiple cases
			Indicate PMID (replication 2)				35393626	one case
			Indicate PMID (replication 3)
	Calculated Classification						STRONG
	Valid Contradictory Evidence (Y/N))						N
		if Y, list PMIDs for contradictory evidence
		if Y, describe contradictory evidence (if applicable)
	Curator Classification						STRONG
	Final Classification (to be entered manually after panel discussion)						STRONG
Commentary:	BRAF p.V600E was reported in multiple cases of pyogenic granuloma (PG) arising in a port wine stain with a GNAQ mutation (PMID: 26802240). In the same study BRAF somatic mutations were also found in 4 of 25 sporadic PG.
Date of curation : 16/11/2022
Select, if curation of experimental evidence was not or only partially done
No scorable experimental evidence exists at the time of curation
Experimental evidence exists but was not curated because of sufficient scores for genetic evidence
Experimental evidence was only partially curated because of sufficient scores for genetic evidence

## Sheet: CBL_KLA
Gene-Disease Validity Curation for Mosaic Variants
Gene:	CBL
Phenotype (ISSVA):	Kaposiform lymphangiomatosis (KLA)
also applies for ISSVA phenotypes:
1. Genetic Evidence
1.1. Case-Level Data
1.1.1. Variant Evidence
Reference	Variant		Reported as	Mosaic Variant	Upgrade		Score given
PMID, case ID; internal data	cDNA	protein		Basic Score: 0,5	Pathogenicity: 0-1.5	Clustering: 0-1
For internal data refer to internal case-level data form			(specify phenotype designation according to reference, if applicable)		Prediction weak: + 0; Prediction strong: + 0,5; Functional effect: + 0,5-1; Known LPATH: +1; Known PATH: +1,5	Second observation with same or other variant at same codon: + 1; Neighbouring codons (+/-2): + 0,5
32894644	c.2322T>G	p.Y774*	KLA	0.5	0.5		1
				0			0
				0			0
				0			0
				0			0
				0			0
				0			0
				0			0
				0			0
				0			0
				0			0
				0			0
	Total score (maximum score for genetic case level evidence: 12)						1
2. Experimental evidence		Select, if curation of experimental evidence was not or only partially done
Score only experimental evidence that applies for the given type of vascular anomaly (experimental evidence often applies for many/all types of vascular anomalies, unless the respective experiment is specific for one type of vascular anomaly)
Category	Evidence Type			Default Score (Range)	Description	Reference (PMID)	Score given
2.1. Function	Biochemical Function			0,5 (0-2)	CBL is involved in regulation of the RAS-MAPK pathway that is known to be relevant for vascular development, and variants in multiple other components of the pathway have been shown to cause vascular malformations	multiple	1	Strong evidence for the involvement of RAS-MAPK signaling in vascular development and malformation
	Protein Interaction			0,5 (0-2)	Tie2 coimmunoprecipitates with c-Cbl in an Ang1-dependent manner	19689429	0.5
					Inhibition of the Tie2–Cbl interaction by overexpression of v-Cbl blocks ligand-induced Tie2 internalization and degradation	19689429	0.5
	Expression			0,5 (0-2)
2.2. Functional Alteration	Patient Cells			1 (0-2)
	Non-Patient Cells			0,5 (0-1)	Loss of c-Cbl in endothelial cells promotes enhanced cell proliferation and tubulogenesis in vitro	21242968	0.5
2.3. Models	Non-Human Model Organism			2 (0-4)	Knockdown of c-Cbl increases neovascularization in the retinas of a ROP mouse model	33125970	0.5	Score of 0,5 was given, because relevance of the model for vascular malformations is limited
	Cell Culture Model			1 (0-2)
2.4. Rescue	Rescue in Human			2 (0-4)
	Rescue in Non-Human Model Organism			2 (0-4)
	Rescue in Cell Culture Model			1 (0-2)
	Rescue in Patient Cells			1 (0-2)
Total Score 2.1. (Maximum Score for Category: 2)							2
Total Score 2.2. (Maximum Score for Category: 2)							0.5
Total Score 2.3. & 2.4. (Maximum Combined Score for Categories: 4)							0.5
3. Clinical Validity Summary Matrix							Summary
	Genetic Evidence (0-12)						1
	Experimental Evidence (0-6)						3
	Total Points (Sum of Genetic & Experimental Evidence						4
	Replication over time: >2 pubs w/ convincing evidence over time (>3 yrs.) (Y/N)						N
			Indicate PMID (replication 1)
			Indicate PMID (replication 2)
			Indicate PMID (replication 3)
	Calculated Classification						LIMITED
	Valid Contradictory Evidence (Y/N))						N
		if Y, list PMIDs for contradictory evidence
		if Y, describe contradictory evidence (if applicable)
	Curator Classification						LIMITED
	Final Classification (to be entered manually after panel discussion)						LIMITED
Commentary:	Ths gene-disease association relies on a single case report with insufficient validation of the mosaic finding. Loss of function (haploinsufficiency) is not the mechanism by which mutant CBL causes RAS-MAPK pathway overactivation according to multiple lines of experimental evidence (PMID: 19620960, 20619386, 20694012, 23696637, 25178484). There is ample experimental evidence sugesting that CBL pl…
Date of curation : 27/04/2023
Select, if curation of experimental evidence was not or only partially done
No scorable experimental evidence exists at the time of curation
Experimental evidence exists but was not curated because of sufficient scores for genetic evidence
Experimental evidence was only partially curated because of sufficient scores for genetic evidence

## Sheet: GJA4_VM
Gene-Disease Validity Curation for Mosaic Variants
Gene:	GJA4
Phenotype (ISSVA):	Cutaneous venous malformation with cavernous histology
also applies for ISSVA phenotypes:			(Common venous malformation?)
1. Genetic Evidence
1.1. Case-Level Data
1.1.1. Variant Evidence
Reference	Variant		Reported as	Mosaic Variant	Upgrade		Score given
PMID, case ID; internal data	cDNA	protein		Basic Score: 0,5	Pathogenicity: 0-1.5	Clustering: 0-1
For internal data refer to internal case-level data form			(specify phenotype designation according to reference, if applicable)		Prediction weak: + 0; Prediction strong: + 0,5; Functional effect: + 0,5-1; Known LPATH: +1; Known PATH: +1,5	Second observation with same or other variant at same codon: + 1; Neighbouring codons (+/-2): + 0,5
33912852_VASC113	c.121G>T	p.Gly41Cys	Cutaneous VM	0.5	1.5		2
33912852_VASC114	c.121G>T	p.Gly41Cys	Cutaneous VM	0.5	1.5	1	3
33912852_VASC115	c.121G>T	p.Gly41Cys	Cutaneous VM	0.5	1.5	1	3
				0			0
				0			0
				0			0
				0			0
				0			0
				0			0
				0			0
				0			0
				0			0
	Total score (maximum score for genetic case level evidence: 12)						8
2. Experimental evidence		Select, if curation of experimental evidence was not or only partially done
Score only experimental evidence that applies for the given type of vascular anomaly (experimental evidence often applies for many/all types of vascular anomalies, unless the respective experiment is specific for one type of vascular anomaly)
Category	Evidence Type			Default Score (Range)	Description	Reference (PMID)	Score given
2.1. Function	Biochemical Function			0,5 (0-2)	Arterial shear activates a NOTCH-GJA4-CDKN1B axis that promotes endothelial cell cycle arrest to enable arterial gene expression	29247167	0.5
	Protein Interaction			0,5 (0-2)
	Expression			0,5 (0-2)	CX37 is preferentially expressed in the endothelium of the portal veins during mouse liver development	16505993	0.5
2.2. Functional Alteration	Patient Cells			1 (0-2)
	Non-Patient Cells			0,5 (0-1)	Cx37-Gly41Cys expression induces vacuole formation and inhibits autophagosome processing in HUVECs	29247167	0.5
2.3. Models	Non-Human Model Organism			2 (0-4)	Cx37 and Cx40 knockout mice display severe vascular abnormalities	12435353	0.5	Lower score because model is not perfectly matching vascular malformation
	Cell Culture Model			1 (0-2)	Fluid shear stress, at arterial flow magnitudes, maximally activates NOTCH signaling, which upregulates GJA4	29247167	0.5	Lower score because model is not perfectly matching vascular malformation
2.4. Rescue	Rescue in Human			2 (0-4)
	Rescue in Non-Human Model Organism			2 (0-4)
	Rescue in Cell Culture Model			1 (0-2)
	Rescue in Patient Cells			1 (0-2)
Total Score 2.1. (Maximum Score for Category: 2)							1
Total Score 2.2. (Maximum Score for Category: 2)							0.5
Total Score 2.3. & 2.4. (Maximum Combined Score for Categories: 4)							1
3. Clinical Validity Summary Matrix							Summary
	Genetic Evidence (0-12)						8
	Experimental Evidence (0-6)						2.5
	Total Points (Sum of Genetic & Experimental Evidence						10.5
	Replication over time: >2 pubs w/ convincing evidence over time (>3 yrs.) (Y/N)						N
			Indicate PMID (replication 1)
			Indicate PMID (replication 2)
			Indicate PMID (replication 3)
	Calculated Classification						MODERATE
	Valid Contradictory Evidence (Y/N))						N
		if Y, list PMIDs for contradictory evidence
		if Y, describe contradictory evidence (if applicable)
	Curator Classification						MODERATE
	Final Classification (to be entered manually after panel discussion)						MODERATE
Commentary:	In the only study currently published (29247167), the recurrent somatic GJA4 mutation was identified in 12 out of 14 samples from hepatic hemangiomas. A separate curation was performed for this phenotype (see separate sheet in this file). Cutaneous VM were also tested due to their shared histology. Only the cutaneous VM cases are counted in this curation, but evidence is increased by the findings…
Date of curation : 27/04/2022
Select, if curation of experimental evidence was not or only partially done
No scorable experimental evidence exists at the time of curation
Experimental evidence exists but was not curated because of sufficient scores for genetic evidence
Experimental evidence was only partially curated because of sufficient scores for genetic evidence

[truncated: 35 more sheets: GJA4_HH, GNA11_CM, GNA11_SWS, GNA11_CH, GNAQ_CM, GNAQ_SWS, GNAQ_CH, GNAS, GNB2_SWS, HRAS_various VA, IDH1_Maffucci_OD, IDH1_SCH, IDH2_Maffucci_OD, IDH2_SCH, KRAS_AVM, KRAS_GSD, KRAS_EH, MAP2K1_AVM, MAP2K1_EH, MAP3K3_VVM …]
